# Supplementary material for: Testosterone Supplementation: A Potential Therapeutic Strategy for Amyotrophic Lateral Sclerosis
Source: Biomedicines. 2025 Mar 4;13(3):622. doi: 10.3390/biomedicines13030622 (PMC11940241; doi:10.3390/biomedicines13030622)
Supplement: Supplementary file 1 [file biomedicines-13-00622-s001.zip]

Archive with 1 entries (1 files):
- biomedicines-3442731-supplementary.pdf
